# Supplementary material for: Open source 3D phenotyping of chickpea plant architecture across plant development
Source: Plant Methods. 2021 Sep 16;17:95. doi: 10.1186/s13007-021-00795-6 (PMC8444385; doi:10.1186/s13007-021-00795-6)
Supplement: Supplementary file 1 — Additional file 1. Arduino program for 3D scanner. Please refer to comments embedded in code to customise capture sequence. Upload to Arduino board using the Arduino IDE software available from https://www.arduino.cc/. [file 13007_2021_795_MOESM1_ESM.ino]

/* Chickpea 3D scanner

Controls
SELECT: Start/Stop automatic scan.
DOWN: Trigger camera shutter and advance one unit clockwise.
RIGHT: Step one unit clockwise without triggering camera.
LEFT: Step one unit counter clockwise without triggering camera.
UP: Cycle through options for number of exposures per revolution.

*/

/*Load libraries*/
#include <LiquidCrystal.h>
#include <DFR_Key.h>
#include "DRV8825.h"


/*Input stepper motor properties and load driver*/
#define MOTOR_STEPS 200
#define RPM 1
#define MICROSTEPS 32
#define DIR 12
#define STEP 13
#define MODE0 0
#define MODE1 1
#define MODE2 2
DRV8825 stepper(MOTOR_STEPS, DIR, STEP, MODE0, MODE1, MODE2);


/*Load display and keypad driver and define pins in use*/
LiquidCrystal lcd(8, 9, 4, 5, 6, 7); //pin assignments for SainSmart LCD Keypad Shield
DFR_Key keypad; // initialize keypad

/*Input variables for turntable*/
int localKey = 0;
int lastKey = 0;
int keyChange = 1; //set true when key is released.  Prevents double triggers.
int stepChoices [] = {40,60,80}; //different numbers of exposures per revolution which may be selected.  Higher number = smaller angle between successive shots
int stepIndex = 0;  // count exposures starting at 1
int numChoices = 5;  //number of step choices
int runFlag = 0; //is scanner running
int stepCount =1;  // count exposures starting at 1
unsigned long startWait;  //time we start the wait timer
unsigned long currentTime; // current time
long preWait = 7000;  // pre exposure pause in ms.  Allows the specimen to settle before exposure.
long postWait = 500;  // post exposure pause in ms.  Allows time for the exposure to finish before moving.
int waitFlag = 0; // 0=ready to move 1=pre-exposure wait 2=post-exposure wait

/*Define camera shutter pin and shutter speed in ms*/
int Camerapin = 11;
long Cameradelay = 500;

/*Define end buzzer pin and length of buzzer chime in ms*/
int Buzzerpin = 3;
long Buzzerdelay = 2000;

/* Startup program */
void setup() 
{  
  lcd.begin(16, 2);
  lcd.clear();
  lcd.setCursor(0, 0);
  lcd.print("Chickpea 3D Scanner");
  lcd.setCursor(0, 1);
  lcd.print("by W.T.Salter");
  pinMode(Camerapin, OUTPUT);
  digitalWrite(Camerapin, LOW);
  pinMode(Buzzerpin, OUTPUT);
  digitalWrite(Buzzerpin, LOW);
  delay(300);
  lcd.clear();

stepper.begin(RPM, MICROSTEPS);

}

/* Main program */
void loop(){
 
  //
    lcd.setCursor(0,0);
    lcd.print("Steps:");
    lcd.setCursor(6,0);
    lcd.print("   ");
    lcd.setCursor(6,0);
    lcd.print(stepChoices[stepIndex]);
    lcd.setCursor(0,1);
    if (runFlag == 1)
    {
      lcd.print("run    ");
      
    }
    else
    {
      lcd.print("stop    ");
    }
  
  
   localKey = keypad.getKey(); // read keypad
  
  if (localKey != SAMPLE_WAIT)
  {
    
    
    
    if (localKey == 0) // key has been released
      {
       keyChange =1; // the next key data represents a new key press
      }
    
    if (localKey == 1 && keyChange == 1) //select=start sequence
      {
        if (runFlag == 0 && keyChange ==1)
        {
          runFlag = 1;
          waitFlag = 0;
          keyChange = 0;

        }
        if (runFlag == 1 && keyChange ==1)
        {
          runFlag = 0;
          stepCount = 1;  //uncomment to reset stepCount every time the auto scan is stopped.
          keyChange = 0;

        }
      }
      
    if (localKey == 4 && keyChange == 1) //down=manual mode
      {
       keyChange =0; 
       lcd.setCursor(0,1);
       lcd.print("manual");
       digitalWrite(Camerapin, HIGH); //trigger exposure
       delay(Cameradelay);
       digitalWrite(Camerapin, LOW);
 
      }
      
    if (localKey == 3 && keyChange == 1 && runFlag ==0) //up cycle through angle choices
      {
       keyChange =0;
       if (stepIndex < numChoices -1)
         {
           stepIndex ++;
         }
       else
         {
           stepIndex = 0;
         }
      }
      
      
      
    if (localKey == 2 && keyChange == 1) //left step
      {
       keyChange =0;
      lcd.setCursor(0,1);
      lcd.print("CCW step");
      stepper.move(-MOTOR_STEPS*32/stepChoices[stepIndex]);

   
      }
      
    if (localKey == 5 && keyChange == 1) //right step
      {
       keyChange =0;
      lcd.setCursor(0,1);
      lcd.print("CW step");
       stepper.move(MOTOR_STEPS*32/stepChoices[stepIndex]);

    
      }

}


    if (runFlag == 1) //capture sequence is running
    {
     
      
      if (stepCount > stepChoices[stepIndex]) //capture process is complete, sound buzzer then reset counters. 
      {
        runFlag = 0; // stop sequence
        lcd.setCursor(9,1);
        lcd.print("Done   ");
        digitalWrite(Buzzerpin, HIGH);
        delay(Buzzerdelay);
        digitalWrite(Buzzerpin, LOW);
        stepCount = 1;
        
      }


//This interrupt based time delay allows us to still receive keypad input during the delay

      currentTime = millis();

      if (waitFlag == 2) // wait after triggering shutter before moving motor
      {
         if (currentTime - startWait >= postWait) //wait time has expired
         {
           waitFlag = 0; //done waiting
         }
      }
      

      if (waitFlag == 0)  // advance stepper and start wait timer
      {
        startWait = millis();
        waitFlag = 1; // start preshutter wait
        lcd.setCursor(9,1);
        lcd.print("Exp#:   ");
        lcd.setCursor(13,1);
        lcd.print(stepCount);
        stepper.move(MOTOR_STEPS*32/stepChoices[stepIndex]);  //advance stepper
      }

      
      if (waitFlag == 1) // when preshutter wait expires trigger shutter
      {

        if (currentTime - startWait >= preWait) //wait time has expired
        {
        digitalWrite(Camerapin, HIGH); //trigger exposure
        delay(Cameradelay);
        digitalWrite(Camerapin, LOW);
        startWait = millis(); // restart wait timer
        waitFlag = 2; // initiate post shutter wait
        stepCount ++; 
                }
         
    }
   }
}
