# Supplementary material for: Open source 3D phenotyping of chickpea plant architecture across plant development
Source: Plant Methods. 2021 Sep 16;17:95. doi: 10.1186/s13007-021-00795-6 (PMC8444385; doi:10.1186/s13007-021-00795-6)
Supplement: Supplementary file 2 — Additional file 2. VisualSFM configuration file for chickpea plants. To use, please replace nv.ini file in the VisualSFM working folder and rename this file nv.ini. Please refer to comments embedded in code to customise reconstruction process; this file has optimised parameters for chickpea plants. [file 13007_2021_795_MOESM2_ESM.ini]

############################################
#Default ratio between focal length and max(width, height)
#This parameter is very useful for wide angle images
#Change this parameter before launching VisualSFM
param_default_focal_ratio 1.2
#Change this to 0 if the focal length from EXIF is too bad
param_use_exif_focal_length 0
#Enable radial distortion (1 to enable, 0 to disable)
param_radial_distortion 1

#Switch to preemptive matching mode when the number of images is large than
#param_preemptive_switch and preemptive matching is enabled 
#(+subset for command-line or SfM->Pairwise Matching->Use Preemptive Matching) 
param_preemptive_switch 1000
#Number of features used in preemptive matching (h in the 3DV2013 paper)
param_preemptive_size 100
#Threshold for preemptive matching (t_h in the 3DV2013 paper)
param_preemptive_min 4

#Bundle adjustment configuration
param_bundle_full_step 5
param_bundle_full_iteration 100
param_bundle_part_size 20
param_bundle_part_iteration 5
param_bundle_stop_mse 0.25
param_pba_prefer_gpu 0
param_pba_use_schur 0

#Skip visualization data as much as possible (use 1 to save memory)
param_less_visualization_data 1
#The number of images that allows thumbnail textures and pixel loading.
param_visual_data_budget 500
#Enable full resolution rendering for resolution larger than 4096.
param_enable_huge_texture 0

#The number of threads for image undistortion (0 means one-thread per core)
param_undistortion_thread_num 32
#Parameters for using CMVS/PMVS (by Yasutaka Furukawa) 
param_cmvs_max_images 120
param_pmvs_min_image 4
param_pmvs_level 1
param_pmvs_csize 1
param_pmvs_threshold 0.45
param_pmvs_wsize 12
param_pmvs_max_angle 10
#Thread parameter for PMVS: 0 means one-thread per core.
param_pmvs_max_cpus 32

#GPS variance used for GPS-based 3D transformation (beta)
param_gps_variance 10
param_gps_ignore_exif_altitude 1
#Do not transform the NVM or PLY. Save the transformation to aln instead. 
param_write_transformation_to_aln 0

#Thresholds for triangulating a 3D point
param_triangle_angle_min_new 4
param_triangle_angle_min 2
param_forward_motion_threshold 2
#Threshold for adding a point to existing track and making new tracks
param_projection_threshold 320
param_new_track_threshold 320
param_merge_track_threshold 32
param_retriangulate_threshold 3200
param_retriangulate_step 0.25
#Threshold for removing tracks that have large projection errors
param_track_threshold 8
#Filter unstable points (small triangulation angle)
param_remove_unstable_tracks 1

#Threshold for the number of projections when adding a new camera
param_new_cam_projection_min 20
#Threshold for pose estimation
param_pose_estimate_threshold 64
#Adjust pose estimation threshold according to focal lengths
param_pose_estimate_adaptive 1
#Consider very large focal length as wrong
param_pose_estimate_ratio_max 10
param_p3p_inlier_ratio_min 0.4
param_pose_inlier_ratio_min 0.2

#The minimum inlier matches for a pair to be considered correct
param_pair_inlier_num_min 15
#Distance threshold in meter for pair-wise image matching (0 to disable)
param_pair_gps_threshold 0
#Aggressively include all putative matches in reconstruction
param_aggressive_triangulation 0

#The thresholds for selecting a starting pair 
#Homography threshold : the maximum percent of points on a plane
param_init_h_ratio_max 0.4
#Inlier count threshold : the minimum number of matches
param_init_inlier_min 30
#Triangulation angle threshold: minimum average triangulation angle
param_init_angle_min 2

#Reconstruct one model or multiple?
param_search_multiple_models 1
#Merge two models if the number of 3D point correspondences is large enough
param_model_merge_min_matches 10
#Maximum images shared by two 3D models
param_image_reuse_max 5

#Save a temporary NVM file when <Reconstruct Sparse> finishes.
param_model_auto_saving 0
#Write the combined PLY file in ASCII or BINARY format
param_write_ascii_ply 0
#Write camera indices in PLY file
param_write_cameras_in_ply 1

#Some external applications to run from VisualSFM.
#%s will be replaced by the nvm or ply file title.
param_external_tool1 PoissonRecon --verbose --in %s.ply --out %s.poisson.ply --depth 10
param_external_tool2 my_ply_upload_tool %s.ply
param_external_tool3 my_nvm_process_tool %s.nvm

#Select the tool for feature detection 
#0: CPU (depending on param_use_vlfeat_or_lowe),
#1: GLSL-based SiftGPU, 2 CUDA-based SiftPGU,
#3: customized SiftGPU (depending on param_use_siftgpu_customize)
param_use_siftgpu 3
param_use_siftgpu_customize -cuda 0 -fo -1 -v 1 -tc -1 -nomc -maxd 6000
#Use the original binary from Lowe if 0, and VLFeat binary otherwise
param_use_vlfeat_or_lowe 0
#Options for vlfeat sift (--peak-thresh=3.4 seems to be compatible with Lowe)
param_vlfeat_options --peak-thresh=3.4

#Select the device for feature matching 
#0: cpu, 1: glsl, 2+: cuda if compiled in SiftGPU.dll
param_use_siftmatchgpu 2
param_cpu_siftmatch_num_thread 32

#Feature matching parameters
#Max features used in gpu sift matching
param_gpu_match_fmax 1000000
#Max sift matching distance
param_sift_max_dist 0.7
#Max sift matching distance ratio
param_sift_max_dist_ratio 0.8
#Mutual best match or not
param_siftmatch_mbm 1
#Filter the stationary point matching
param_no_stationary_points 0

#Two-view geometry estimation parameters
#Threshold for estimating F in ransac
param_ransac_f_threshold 2
#Threshold for estimating H in ransac
param_ransac_h_threshold 4
#Maximum iterations in ransac
param_ransac_max_sample 1000

#Disable GPU-based computation when remote desktop is detected
#Change this to 0 if VisualSFM incorrectly detects remote desktop
param_check_remote_desktop 0
#Write matches asynchronously, which may be faster for NFS.
param_asynchronous_write 0
#Limit the number of worker threads (experimental)
param_maximum_cpu_usage 0
#Flush stdout for each line of log when set to 1
param_stdout_line_flush 0
#When set to 1, the program will try to be deterministic by using 
#fixed seed for randomness, and disable threading in a few places
param_deterministic_behaviour 0

#Configuration version
param_config_version 52
