# Supplementary material for: Open source 3D phenotyping of chickpea plant architecture across plant development
Source: Plant Methods. 2021 Sep 16;17:95. doi: 10.1186/s13007-021-00795-6 (PMC8444385; doi:10.1186/s13007-021-00795-6)
Supplement: Supplementary file 3 — Additional file 3. Windows batch file for generation of dense point clouds from image sets. Please ensure you change the filepaths in the code to the folder containing image sequences and the output file path. [file 13007_2021_795_MOESM3_ESM.bat]

rem update filepath to folder containing VisualSFM exectutable
cd C:\Users\USERNAME\Documents\VisualSFM_windows_cuda_64bit

rem update filepaths to image sequence folders and output folders below, add more if needed, processing will proceed sequentially.
start /wait cmd /c VisualSFM sfm+pmvs C:\Users\USERNAME\Documents\3D_Scanner_Image_Folder\Plant1 C:\Users\USERNAME\Documents\3D_Scanner_Image_Folder\UncleanedPointClouds\Plant1.nvm
start /wait cmd /c VisualSFM sfm+pmvs C:\Users\USERNAME\Documents\3D_Scanner_Image_Folder\Plant2 C:\Users\USERNAME\Documents\3D_Scanner_Image_Folder\UncleanedPointClouds\Plant2.nvm
start /wait cmd /c VisualSFM sfm+pmvs C:\Users\USERNAME\Documents\3D_Scanner_Image_Folder\Plant3 C:\Users\USERNAME\Documents\3D_Scanner_Image_Folder\UncleanedPointClouds\Plant3.nvm
start /wait cmd /c VisualSFM sfm+pmvs C:\Users\USERNAME\Documents\3D_Scanner_Image_Folder\Plant4 C:\Users\USERNAME\Documents\3D_Scanner_Image_Folder\UncleanedPointClouds\Plant4.nvm
start /wait cmd /c VisualSFM sfm+pmvs C:\Users\USERNAME\Documents\3D_Scanner_Image_Folder\Plant5 C:\Users\USERNAME\Documents\3D_Scanner_Image_Folder\UncleanedPointClouds\Plant5.nvm
