# Supplementary material for: Open source 3D phenotyping of chickpea plant architecture across plant development
Source: Plant Methods. 2021 Sep 16;17:95. doi: 10.1186/s13007-021-00795-6 (PMC8444385; doi:10.1186/s13007-021-00795-6)
Supplement: Supplementary file 4 — Additional file 4. Meshlab script to reorient point cloud, remove non-green, non-plant points and remove outlying points. [file 13007_2021_795_MOESM4_ESM.mlx]

<!DOCTYPE FilterScript>
<FilterScript>
 <filter name="Transform: Rotate">
  <Param tooltip="Choose a method" value="0" enum_val1="Y axis" type="RichEnum" enum_val3="custom axis" enum_val2="Z axis" isxmlparam="0" description="Rotation on:" enum_cardinality="4" enum_val0="X axis" name="rotAxis"/>
  <Param tooltip="Choose a method" value="1" enum_val1="barycenter" type="RichEnum" enum_val2="custom point" isxmlparam="0" description="Center of rotation:" enum_cardinality="3" enum_val0="origin" name="rotCenter"/>
  <Param tooltip="Angle of rotation (in &lt;b>degree&lt;/b>). If snapping is enabled this value is rounded according to the snap value" value="180" max="360" type="RichDynamicFloat" isxmlparam="0" description="Rotation Angle" min="-360" name="angle"/>
  <Param tooltip="This rotation axis is used only if the 'custom axis' option is chosen." z="0" type="RichPoint3f" x="0" y="0" isxmlparam="0" description="Custom axis" name="customAxis"/>
  <Param tooltip="This rotation center is used only if the 'custom point' option is chosen." z="0" type="RichPoint3f" x="0" y="0" isxmlparam="0" description="Custom center" name="customCenter"/>
  <Param tooltip="If selected, before starting the filter will remove any unreferenced vertex (for which curvature values are not defined)" value="false" type="RichBool" isxmlparam="0" description="Snap angle" name="snapFlag"/>
  <Param tooltip="This value is used to snap the rotation angle (i.e. if the snapping value is 30, 227 becomes 210)." value="30" type="RichFloat" isxmlparam="0" description="Snapping Value" name="snapAngle"/>
  <Param tooltip="The transformation is explicitly applied, and the vertex coordinates are actually changed" value="false" type="RichBool" isxmlparam="0" description="Freeze Matrix" name="Freeze"/>
  <Param tooltip="If selected the filter will be applied to all visible mesh layers" value="true" type="RichBool" isxmlparam="0" description="Apply to all visible Layers" name="allLayers"/>
 </filter>
 <filter name="Select Faces by Color">
  <Param tooltip="Color that you want to be selected." g="194" r="155" type="RichColor" isxmlparam="0" description="Color To Select" b="114" a="255" name="Color"/>
  <Param tooltip="The color space that the sliders will manipulate." value="0" enum_val1="RGB" type="RichEnum" isxmlparam="0" description="Pick Color Space" enum_cardinality="2" enum_val0="HSV" name="ColorSpace"/>
  <Param tooltip="If true only the faces with &lt;b>all&lt;/b> the vertices within the specified range are selected. Otherwise any face with at least one vertex within the range is selected." value="false" type="RichBool" isxmlparam="0" description="Inclusive Sel." name="Inclusive"/>
  <Param tooltip="A float between 0 and 1 that represents the percent variation from this color that will be selected.  For example if the R was 200 and you put 0.1 then any color with R 200+-25.5 will be selected." value="0.2" max="1" type="RichDynamicFloat" isxmlparam="0" description="Variation from Red or Hue" min="0" name="PercentRH"/>
  <Param tooltip="A float between 0 and 1 that represents the percent variation from this color that will be selected.  For example if the R was 200 and you put 0.1 then any color with R 200+-25.5 will be selected." value="1" max="1" type="RichDynamicFloat" isxmlparam="0" description="Variation from Green or Saturation" min="0" name="PercentGS"/>
  <Param tooltip="A float between 0 and 1 that represents the percent variation from this color that will be selected.  For example if the R was 200 and you put 0.1 then any color with R 200+-25.5 will be selected." value="0.59" max="1" type="RichDynamicFloat" isxmlparam="0" description="Variation from Blue or Value" min="0" name="PercentBV"/>
 </filter>
 <filter name="Invert Selection">
  <Param tooltip="If true the filter will invert the set of selected faces." value="false" type="RichBool" isxmlparam="0" description="Invert Faces" name="InvFaces"/>
  <Param tooltip="If true the filter will invert the set of selected vertices." value="true" type="RichBool" isxmlparam="0" description="Invert Vertices" name="InvVerts"/>
 </filter>
 <filter name="Delete Selected Vertices"/>
 <filter name="Select Outliers">
  <Param tooltip="Threshold to select the vertex. The vertex is selected if the LoOP value is above the threshold." value="0.8" max="1" type="RichDynamicFloat" isxmlparam="0" description="Probability" min="0" name="PropThreshold"/>
  <Param tooltip="Number of neighbours used to compute the LoOP" value="32" type="RichInt" isxmlparam="0" description="Number of neighbors" name="KNearest"/>
 </filter>
 <filter name="Delete Selected Vertices"/>
</FilterScript>
