# Supplementary material for: Open source 3D phenotyping of chickpea plant architecture across plant development
Source: Plant Methods. 2021 Sep 16;17:95. doi: 10.1186/s13007-021-00795-6 (PMC8444385; doi:10.1186/s13007-021-00795-6)
Supplement: Supplementary file 5 — Additional file 5. Windows batch file to run the “Autocleanscript.mlx” meshlab script on multiple models sequentially. Please ensure you change the filepaths in the code to the folder containing raw dense point clouds.ply files from VisualSFM, the output file path and the file location of the “Autocleanscript.mlx” file. [file 13007_2021_795_MOESM5_ESM.bat]

rem update filepath to folder containing Meshlab executable
cd C:\Program Files\VCG\MeshLab

rem update to include folder containg .ply dense point cloud from VisualSFM, output file destination and filename, and folder containing Meshlab .mlx script. Add more if needed, processing will proceed sequentially.
start /wait cmd /c meshlabserver -i C:\Users\USERNAME\Documents\3D_Scanner_Image_Folder\UncleanedPointClouds\Plant1.ply -o C:\Users\USERNAME\Documents\3D_Scanner_Image_Folder\AutocleanedPointClouds\Plant1.ply -s C:\Users\tamsa\Documents\3D_Scanner_Image_Folder\Meshlab_Scripts\Autocleanscript.mlx  
start /wait cmd /c meshlabserver -i C:\Users\USERNAME\Documents\3D_Scanner_Image_Folder\UncleanedPointClouds\Plant2.ply -o C:\Users\USERNAME\Documents\3D_Scanner_Image_Folder\AutocleanedPointClouds\Plant2.ply -s C:\Users\tamsa\Documents\3D_Scanner_Image_Folder\Meshlab_Scripts\Autocleanscript.mlx  
start /wait cmd /c meshlabserver -i C:\Users\USERNAME\Documents\3D_Scanner_Image_Folder\UncleanedPointClouds\Plant3.ply -o C:\Users\USERNAME\Documents\3D_Scanner_Image_Folder\AutocleanedPointClouds\Plant3.ply -s C:\Users\tamsa\Documents\3D_Scanner_Image_Folder\Meshlab_Scripts\Autocleanscript.mlx  
start /wait cmd /c meshlabserver -i C:\Users\USERNAME\Documents\3D_Scanner_Image_Folder\UncleanedPointClouds\Plant4.ply -o C:\Users\USERNAME\Documents\3D_Scanner_Image_Folder\AutocleanedPointClouds\Plant4.ply -s C:\Users\tamsa\Documents\3D_Scanner_Image_Folder\Meshlab_Scripts\Autocleanscript.mlx  
start /wait cmd /c meshlabserver -i C:\Users\USERNAME\Documents\3D_Scanner_Image_Folder\UncleanedPointClouds\Plant5.ply -o C:\Users\USERNAME\Documents\3D_Scanner_Image_Folder\AutocleanedPointClouds\Plant5.ply -s C:\Users\tamsa\Documents\3D_Scanner_Image_Folder\Meshlab_Scripts\Autocleanscript.mlx  
