# Supplementary material for: Open source 3D phenotyping of chickpea plant architecture across plant development
Source: Plant Methods. 2021 Sep 16;17:95. doi: 10.1186/s13007-021-00795-6 (PMC8444385; doi:10.1186/s13007-021-00795-6)
Supplement: Supplementary file 7 — Additional file 7. Windows batch file to run the “Meshscript.mlx” meshlab script on multiple models sequentially. Please ensure you change the filepaths in the code to the folder containing clean and scaled point cloud.ply files, the output file path and the file location of the “Meshscript.mlx” file. Can also output a text file summary of the model containing dimensions and surface area of the meshed model. [file 13007_2021_795_MOESM7_ESM.bat]

rem update filepath to folder containing Meshlab executable
cd C:\Program Files\VCG\MeshLab

rem update to include folder containg cleaned and scaled .ply point clouds (note thjat this requires some manual steps), output file destinations and filenames, and folder containing Meshlab .mlx script. Add more if needed, processing will proceed sequentially.
start /wait cmd /c meshlabserver -i C:\Users\USERNAME\Documents\3D_Scanner_Image_Folder\AutocleanedPointClouds\Plant1.ply -o C:\Users\USERNAME\Documents\3D_Scanner_Image_Folder\Meshedmodels\Plant1.ply -s C:\Users\USERNAME\Documents\3D_Scanner_Image_Folder\Meshlab_Scripts\Meshscript.mlx  -l C:\Users\USERNAME\Documents\3D_Scanner_Image_Folder\Meshedmodels\Plant1.txt
start /wait cmd /c meshlabserver -i C:\Users\USERNAME\Documents\3D_Scanner_Image_Folder\AutocleanedPointClouds\Plant2.ply -o C:\Users\USERNAME\Documents\3D_Scanner_Image_Folder\Meshedmodels\Plant2.ply -s C:\Users\USERNAME\Documents\3D_Scanner_Image_Folder\Meshlab_Scripts\Meshscript.mlx  -l C:\Users\USERNAME\Documents\3D_Scanner_Image_Folder\Meshedmodels\Plant2.txt
start /wait cmd /c meshlabserver -i C:\Users\USERNAME\Documents\3D_Scanner_Image_Folder\AutocleanedPointClouds\Plant3.ply -o C:\Users\USERNAME\Documents\3D_Scanner_Image_Folder\Meshedmodels\Plant3.ply -s C:\Users\USERNAME\Documents\3D_Scanner_Image_Folder\Meshlab_Scripts\Meshscript.mlx  -l C:\Users\USERNAME\Documents\3D_Scanner_Image_Folder\Meshedmodels\Plant3.txt
start /wait cmd /c meshlabserver -i C:\Users\USERNAME\Documents\3D_Scanner_Image_Folder\AutocleanedPointClouds\Plant4.ply -o C:\Users\USERNAME\Documents\3D_Scanner_Image_Folder\Meshedmodels\Plant4.ply -s C:\Users\USERNAME\Documents\3D_Scanner_Image_Folder\Meshlab_Scripts\Meshscript.mlx  -l C:\Users\USERNAME\Documents\3D_Scanner_Image_Folder\Meshedmodels\Plant4.txt
start /wait cmd /c meshlabserver -i C:\Users\USERNAME\Documents\3D_Scanner_Image_Folder\AutocleanedPointClouds\Plant5.ply -o C:\Users\USERNAME\Documents\3D_Scanner_Image_Folder\Meshedmodels\Plant5.ply -s C:\Users\USERNAME\Documents\3D_Scanner_Image_Folder\Meshlab_Scripts\Meshscript.mlx  -l C:\Users\USERNAME\Documents\3D_Scanner_Image_Folder\Meshedmodels\Plant5.txt
