# Supplementary material for: Open source 3D phenotyping of chickpea plant architecture across plant development
Source: Plant Methods. 2021 Sep 16;17:95. doi: 10.1186/s13007-021-00795-6 (PMC8444385; doi:10.1186/s13007-021-00795-6)
Supplement: Supplementary file 8 — Additional file 8. Meshlab script to fit a convex hull to clean and scaled point clouds. [file 13007_2021_795_MOESM8_ESM.mlx]

<!DOCTYPE FilterScript>
<FilterScript>
 <filter name="Convex Hull"/>
 <xmlfilter name="Compute Geometric Measures"/>
</FilterScript>
